# Supplementary material for: Gait variability and local dynamic stability are exacerbated by age and visual cues
Source: PeerJ. 2026 May 5;14:e21157. doi: 10.7717/peerj.21157 (PMC13155234; doi:10.7717/peerj.21157)
Supplement: Supplemental Information 4 — Each data point is the average percent coefficient of variation between the left and right leg for the stride time and stride length. YA, young adult; OA, Older adult; No cues = treadmill walking without cues; Visual cues, treadmil walking with visual cues. We provide 25 young adults and 25 older adults data (N = 50). [file peerj-14-21157-s004.csv]

Group	Stride time - Overground	Stride length - Overground	Stride time - No cues	Stride length - No cues	Stride time - Visual cues	Stride length - Visual cues	LDE - Overground	LDE - No Cues	LDE -Visual cues
YA	1.965811966	3.161764706	1.638655462	1.847389558	2.612612613	3.11965812	0.5674	0.561382526	0.627563816
YA	2.107843137	2.592592593	2.205882353	2.605042017	2.150537634	2.857142857	0.5067	0.400086135	0.39057662
YA	2.731481481	2.326530612	1.756756757	2.280701754	2.574257426	3.269230769	0.5251	0.396132803	0.550269765
YA	1.018518519	1.452145215	1.339285714	1.503496503	2.380952381	1.992481203	0.3885	0.390531473	0.55474866
YA	1.367924528	1.800766284	1.388888889	1.772151899	4.00990099	2.532751092	0.5225	0.428354361	0.611365913
YA	1.275510204	1.966101695	1.225490196	1.127272727	2.311827957	2.420634921	0.452	0.39891317	0.500168873
YA	1.830357143	2.167182663	2.831858407	2.809364548	2.403846154	3.369175627	0.435	0.365974783	0.424239599
YA	1.545454545	2.710622711	3.818181818	3.935742972	3.365384615	4.135021097	0.4715	0.467171853	0.608472409
YA	2.033898305	2.490566038	1.743119266	1.883408072	2.719298246	3.21888412	0.4295	0.504733454	0.60336697
YA	2.007874016	3.010752688	1.746031746	1.910569106	2.12	2.222222222	0.3606	0.371838191	0.468356302
YA	1.19266055	2.361111111	1.330275229	1.517509728	2.523809524	2.151394422	0.4992	0.537080792	0.634621778
YA	2.368421053	4.088669951	2.787610619	4.198895028	2.990654206	2.816091954	0.5217	0.418676014	0.539751084
YA	1.81372549	1.842105263	1.538461538	1.935483871	2.551020408	2.251082251	0.4558	0.443257941	0.549679013
YA	1.904761905	3.032786885	1.603773585	2.191780822	3.7	3.696682464	0.5536	0.487332205	0.652167905
YA	1.318181818	2.613636364	1.339285714	1.458333333	3.155339806	3.628318584	0.4217	0.41515447	0.518803713
YA	1.592920354	2.386363636	1.052631579	1.198347107	3.20754717	2.775330396	0.5363	0.408046119	0.541397018
YA	1.523809524	2.158590308	1.590909091	2.115384615	2.475247525	2.717948718	0.3788	0.365986165	0.459027739
YA	1.542056075	1.955719557	1.635514019	2.139917695	2.45	2.782608696	0.4944	0.403515222	0.498031607
YA	1.181818182	0.209302326	3.982683983	3.632478632	2.924528302	2.545454545	0.3826	0.398986977	0.525111156
YA	1.880733945	2.4609375	2.168141593	1.859504132	2.735849057	2.907488987	0.4379	0.476870581	0.504542692
YA	1.212121212	2.777777778	1.134453782	1.825095057	3.108108108	3.198380567	0.4833	0.387238475	0.561998669
YA	1.681415929	2.339622642	2.232142857	2.75862069	2.788461538	2.882882883	0.4799	0.484161861	0.52782641
YA	1.527777778	2.338709677	1.666666667	1.774891775	3.640776699	3.317757009	0.423	0.377884633	0.565978216
YA	2.521367521	1.978021978	1.554621849	1.733870968	4.036697248	3.201754386	0.4476	0.412197103	0.51076468
YA	1.681818182	2.231759657	1.621621622	1.775700935	2.621359223	2.425742574	0.494	0.443708558	0.446236753
OA	2.610619469	2.568493151	2.654867257	3.183520599	2.901785714	2.958801498	0.4416	0.479874485	0.487315877
OA	1.568627451	2.133891213	1.971153846	2.027027027	4.702970297	3.227272727	0.4543	0.491477745	0.732798439
OA	1.422018349	3.191489362	4.403669725	4.524714829	3.644859813	4.618320611	0.4015	0.415401387	0.432615326
OA	2.095238095	2.409638554	2.536585366	2.582159624	6.129032258	5	0.5581	0.469727751	0.583515531
OA	3.01980198	2.637795276	2.524752475	2.845188285	3.882978723	3.272727273	0.6125	0.514843453	0.670280277
OA	1.788990826	3.198380567	2.284482759	3.318777293	3.047619048	3.069767442	0.544	0.436860986	0.494571531
OA	1.836734694	3.285024155	1.45	2.393617021	4.230769231	3.662790698	0.5501	0.545146767	0.615233615
OA	2.744186047	2.419354839	3.490566038	4.363636364	3.939393939	3.398058252	0.5799	0.520567262	0.726691458
OA	1.6	2.614840989	3.6	3.384615385	2.777777778	3.538461538	0.5392	0.694534834	0.825589838
OA	1.7	3.639705882	2.02970297	3.333333333	3.333333333	2.826086957	0.5695	0.486825056	0.560954818
OA	1.313131313	1.974789916	2.311320755	2.355555556	5.3125	4.029126214	0.6361	0.589212329	0.594590001
OA	1.447368421	2.205323194	5.092592593	2.434782609	3.564356436	3.623853211	0.5431	0.625696045	0.646181105
OA	1.617647059	2.637795276	2.631578947	3.260869565	4.277777778	4.715909091	0.5638	0.553938629	0.670825051
OA	1.715686275	2.218181818	2.239583333	3.109243697	3.520408163	3.744855967	0.5497	0.645928157	0.756811686
OA	1.770833333	2.222222222	2.554347826	3.039647577	4.476744186	4.502369668	0.8714	0.703685376	0.971083307
OA	1.904761905	2.584269663	2.789473684	4.23255814	5.174418605	5	0.6009	0.513629164	0.729764232
OA	1.886792453	3.418803419	2.763819095	4.690721649	5.906735751	4.043715847	0.4942	0.600003056	0.708294
OA	2.380952381	3.580786026	2.380952381	2.850241546	5.360824742	4.248704663	0.5443	0.565254263	0.628808835
OA	1.743119266	3.069306931	2.952380952	4.589552239	3.81443299	4.404761905	0.4706	0.523673793	0.568890233
OA	1.814345992	2.746478873	6.228813559	6.73151751	3.507109005	2.510638298	0.534	0.733438927	0.728710412
OA	2.019230769	2.377358491	2.268518519	3.064516129	3.028846154	3.487394958	0.3982	0.551425903	0.564964818
OA	1.699029126	2.373540856	1.981132075	2.405063291	4.720812183	3.616071429	0.5531	0.545201073	0.694583617
OA	1.421800948	1.97761194	4.591836735	6.502242152	5.483870968	4.511627907	0.3811	0.437483072	0.606101488
OA	1.333333333	2.771084337	1.881188119	2.534562212	3.989361702	4.306930693	0.5577	0.707898008	0.863537069
OA	2.559055118	3.068592058	2.307692308	2.995780591	4.375	5.043859649	0.4562	0.51645538	0.757076363
